# Supplementary material for: Creating a responsible authorship culture in science: Anchoring authorship practices in principles of transparency, credit, and accountability
Source: Proc Natl Acad Sci U S A. 2026 Mar 11;123(12):e2531268123. doi: 10.1073/pnas.2531268123 (PMC13012122; doi:10.1073/pnas.2531268123)
Supplement: Supplementary file 2 — Dataset S01 (XLSX) [file pnas.2531268123.sd01.xlsx]

## Sheet: May 2025
Journal Name / Family	Communicating Responsibilities of Authors	Type	Number of Journals Policies Apply To	Last Updated (if available)	ICMJE or McNutt 2018	CRediT?	Defining Author Contribution	Set Taxonomy of Contributions (e.g. CRediT, Nature)	ORCID Requirement	Policy on Equal Co-Authorship	Policy on Group Authorship	Policy on the use of Generative AI	AI Policy Statement
AAAS / Science Journals	https://www.science.org/content/page/science-journals-editorial-policies#authorship	Journal(s)	6 (plus 17 partner journals)		McNutt	Yes	Authors in Science journals must fulfill the criteria informed by the International Committee of Medical Journal Editors (ICMJE) definition of authorship. Specifically, Each author is expected to have made substantial contributions to the conception or design of the work; OR the acquisition, analysis, or interpretation of data; OR creation of new software used in the work; OR have drafted the wor…	All authors are required to explain their contribution to the manuscript; All authors are encouraged to state their contribution to the study in the acknowledgments section following the CRediT model; this information will be published in the paper.	Required for corresponding authors. Signatory of ORCID in Publications letter: https://info.orcid.org/requiring-orcid-in-publications/	[not mentioned]	[not mentioned]	AI-assisted technologies [such as large language models (LLMs), chatbots, and image creators] do not meet the Science journals’ criteria for authorship and therefore may not be listed as authors or coauthors, nor may sources cited in Science journal content be authored or coauthored by AI tools. Authors who use AI-assisted technologies as components of their research study or as aids in the writi…	https://www.science.org/content/page/science-journals-editorial-policies#image-text
Journal of the American Chemical Society (JACS)	https://researcher-resources.acs.org/publish/author_guidelines?coden=jacsat	Journal(s)	1	2025-07-24	N/A	No	Include as coauthors all those who have made substantial contributions to the work. From Ethical Obligations of Authors (2023): https://pubs.acs.org/pb-assets/documents/policy/EthicalGuidelines-1676503020770.pdf The co-authors of a paper should be all those persons who have made significant scientific contributions to the work reported and who share responsibility and accountability for the resul…	Itemization of individual author contributions or partial authorship is not permitted.	Authors submitting manuscripts are required to provide their ORCID iD. All authors are strongly encouraged to register for an ORCID iD.	Simple equal authorship statements are allowed.	[not mentioned]	AI tools do not qualify for authorship. The use of AI tools or text or image generation should be disclosed in the manuscript within the Acknowledgments section with a description of when and how the tools were used.	https://researcher-resources.acs.org/publish/aipolicy
American Geophysical Union	https://www.agu.org/publications/authors/policies#authorship	Journal(s)	24		N/A	Yes	All authors have read and approved the paper and will be informed about all reviews and revisions. It is expected that authors will have: (1) made substantial contributions to the conception or design of the work; or the acquisition, analysis, or interpretation of data, or creation of new software used in the work; or have drafted the work or substantively revised it; (2) approved the submitted v…	AGU encourages all authors to indicate their respective contributions using the CRediT taxonomy. AGU encourages all authors to indicate their respective contributions using the CRediT taxonomy.	Required for corresponding authors. Signatory of ORCID in Publications letter: https://info.orcid.org/requiring-orcid-in-publications/	[not mentioned]	A group or team of authors should only be listed as a coauthor if they meet the criteria above. The group must have contributed significantly to research and preparation of the paper. Otherwise, the group should be appropriately acknowledged in the Acknowledgements Section. If the group meets the co-author criteria, add a list of each person in the group and institutional affiliations as an appen…	According to the Committee on Publication Ethics (COPE), and endorsed by AGU Publications, Artificial Intelligence (AI) tools, such as ChatGPT, are not permitted as authors as they cannot take responsibility for submitted works, however their use should be fully transparent. As non-legal entities AI tools cannot assert the presence or absence of conflicts of interest nor manage copyright and lice…	https://www.agu.org/publications/authors/policies#authorship
British Medical Journal (BMJ)	https://www.bmj.com/about-bmj/resources-authors/article-submission/authorship-contributorship	Journal(s)	60+		ICMJE	Yes	All authors must fulfill the ICMJE criteria for authorship based on the following four criteria: • Substantial contributions to the conception or design of the work; or the acquisition, analysis, or interpretation of data for the work; AND • Drafting the work or revising it critically for important intellectual content; AND • Final approval of the version to be published; AND • Agreement to be ac…	Authors can select contributor roles as defined by CRediT	Required for corresponding authors. Signatory of ORCID in Publications letter: https://info.orcid.org/requiring-orcid-in-publications/	Only one corresponding author per article. Any further contribution details (eg, equal contribution) must be included in the contributors or acknowledgement sections at the end of the article.	If there is a very large number of authors the journal may ask for confirmation that everyone listed met the ICMJE criteria for authorship. If they did, the journal may then require that the authors form a group whose name will appear in the article byline. Medline guidance can handle group authorship and still give each individual due credit: "When a group name for a specific consortium, committ…	AI technologies will not be accepted as an author(s) of any content submitted to BMJ for publication. BMJ only recognises humans as being capable of authorship since they must be accountable for the work.	https://authors.bmj.com/policies/ai-use/
Cell Press	https://www.cell.com/structure/information-for-authors/journal-policies#authorship	Journal(s)	50+		ICMJE	Yes	Our authorship policy provides a framework that makes clear the contributions of each author. We are guided by industry best practice on what constitutes authorship, including the guidelines from the International Committee of Medical Journal Editors (ICMJE) that are based on these criteria: - substantial contributions to the conception or design of the work or the acquisition, analysis, or inter…	The journal encourages the use of the CRediT taxonomy	[not mentioned]	The lead contact is the only designation that we strictly limit to one author. In addition to noting corresponding authors with an asterisk, you may use numbered footnotes to designate senior authors and otherwise equally contributing authors. The following footnote should be used for authors who have made equal contributions: "These authors contributed equally." Senior authors can be designated …	[not mentioned]	We do not permit the use of generative AI or AI-assisted tools to create or alter images in submitted manuscripts. The only exception is if the use of AI or AI-assisted tools is part of the research design or methods (for example, in the field of biomedical imaging). If this is the case, such use must be described in a reproducible manner in the methods section, including the name of the model or…	https://www.cell.com/structure/information-for-authors/journal-policies#generative
Institute of Electrical and Electronics Engineers (IEEE)	https://journals.ieeeauthorcenter.ieee.org/become-an-ieee-journal-author/publishing-ethics/ethical-requirements/	Journal(s)	150+		N/A	No	IEEE considers individuals who meet all of the following criteria to be authors: 1. made a significant intellectual contribution to the theoretical development, system or experimental design, prototype development, and/or the analysis and interpretation of data associated with the work contained in the article; 2. contributed to drafting the article or reviewing and/or revising it for intellectua…	[not mentioned]	Not mentioned in author policy, but is a signatory of ORCID in Publications letter: https://info.orcid.org/requiring-orcid-in-publications/	[not mentioned]	[not mentioned]	The use of content generated by artificial intelligence (AI) in an article (including but not limited to text, figures, images, and code) shall be disclosed in the acknowledgments section of any article submitted to an IEEE publication. The AI system used shall be identified, and specific sections of the article that use AI-generated content shall be identified and accompanied by a brief explanat…	https://pspb.ieee.org/images/files/PSPB/opsmanual.pdf#page=105
Nature Portfolio	https://www.nature.com/nature-portfolio/editorial-policies/authorship	Journal(s)	156		McNutt	Not specifically	Authors are expected to fulfil the criteria adapted from McNutt et al., Each author is expected to have made substantial contributions to the conception or design of the work; or the acquisition, analysis, or interpretation of data; or the creation of new software used in the work; or have drafted the work or substantively revised it AND to have approved the submitted version (and any substantial…	Nature Portfolio journals encourage transparency by publishing author contribution statements. Authors are required to include a statement of responsibility in the manuscript, including review-type articles, that specifies the contribution of every author.	Required for corresponding authors. Encouraged for co-authors. Springer Nature is a signatory of ORCID in Publications letter: https://info.orcid.org/requiring-orcid-in-publications/	Nature Portfolio journals also allow one set of co-authors to be specified as having contributed equally to the work and one set of co-authors to be specified as having jointly supervised the work.	A collective of authors can be listed as a consortium. If necessary, individual authors can be listed in both the main author list and as a member of a consortium. All authors within a consortium must be listed at the end of the paper.	Use of an LLM should be properly documented in the Methods section (and if a Methods section is not available, in a suitable alternative part) of the manuscript. The use of an LLM (or other AI-tool) for “AI assisted copy editing” purposes does not need to be declared.	https://www.nature.com/nature-portfolio/editorial-policies/ai
New England Journal of Medicine	https://www.nejm.org/about-nejm/editorial-policies	Journal(s)	5		ICMJE	No	It is the responsibility of every person listed as an author of an article published in NEJM to have contributed in a meaningful and identifiable way to the design, performance, analysis, and reporting of the work and to agree to be accountable for all aspects of the work. As stated in the International Committee of Medical Journal Editors (ICMJE) Recommendations, credit for authorship requires: …	[not mentioned]	[not mentioned]	The Journal will indicate when two authors contribute equally to a work. In print, this reads as, “Drs. XXX and YYY contributed equally to this article.” When submitting an equally coauthored paper, authors can indicate dual first or senior authorship with an asterisk on the manuscript title page.	[not mentioned]	The Journal has adopted the following policies, as specified by the International Committee of Medical Journal Editors (ICMJE), on the use of artificial intelligence (AI) in preparation of material to be submitted for publication in the Journal. Authors must disclose at submission of the manuscript whether AI-assisted technologies (such as large language models, chatbots, or image creators) were …	https://www.nejm.org/about-nejm/editorial-policies
Physical Review Letters (APS)	https://journals.aps.org/authors/editorial-policies-authorship	Journal(s)	17		N/A	Yes	All individuals who contributed significantly to at least one of the following aspects of the reported results should be listed as authors: • Concept • Design • Execution • Interpretation • Write-up Individuals who have made other contributions should be listed in the Acknowledgments section.	All authors should be able to identify their specific contribution to the work. Statements of equal contributions may be given. CRediT taxonomy recommended.	Required for all corresponding authors and strongly encouraged for all other authors. American Physical Society is a signatory of ORCID in Publications letter: https://info.orcid.org/requiring-orcid-in-publications/	[not mentioned]	[not mentioned]	The Physical Review journals do not allow submissions containing images generated or modified by generative AI or AI-assisted tools.	https://journals.aps.org/authors/ai-based-writing-tools
Proceedings of the National Academy of Sciences (PNAS)	https://www.pnas.org/author-center/editorial-and-journal-policies#authorship-and-contributions	Journal(s)	2		N/A	PNAS: No PNAS Nexus: Yes	Authorship must be limited to those who have contributed substantially to the work.	PNAS: PNAS-specific designations. Authors must indicate their specific contributions to the published work, which will be published as a footnote to the paper. Published contributions are taken from the submission system, not from the manuscript file. Examples of designations include: designed research, performed research, contributed new reagents or analytic tools, analyzed data, wrote the paper…	Both: required for corresponding authors, encouraged for all authors	An equal contribution statement can be included in the manuscript	A group author is an organization or conglomerate of researchers that is collectively credited with authorship. An individual can appear as both an author and a member of a group author on the same paper. Group authors usually share contributions collectively, such as "performed research" or "contributed new reagents or analytic tools." The group author is listed on the author byline instead of l…	Use of artificial intelligence (AI) software, such as ChatGPT, must be noted in the Materials and Methods section (or Acknowledgments, if no Materials and Methods section is available) of the manuscript and may not be listed as an author.	https://www.pnas.org/post/update/pnas-policy-for-chatgpt-generative-ai
Public Library of Science (PLOS)	https://journals.plos.org/plosone/s/authorship#loc-authorship-requirements	Journal(s)	14		McNutt (except PLOS Medicine - ICMJE)	Yes	All PLOS journals (except PLOS Medicine) follow the authorship guidance discussed in McNutt et al. (2018). PLOS Medicine follows the authorship guidance from the ICMJE	The contributions of all authors must be described. PLOS has adopted the CRediT Taxonomy to describe each author’s individual contributions to the work.	Required for corresponding authors, encouraged for coauthors.	[not mentioned]	For all PLOS journals, authors should follow the ICMJE guidelines on group authorship. Where authorship criteria are referenced in the ICMJE guidelines, authors should apply the criteria stated above for the applicable PLOS journal. The ICMJE guidelines on group authorship state: When a large multi-author group has conducted the work, the group ideally should decide who will be an author before t…	PLOS expects that articles should report the listed authors’ own work and ideas. Any contributions made by other sources must be clearly and correctly attributed. Contributions by artificial intelligence (AI) tools and technologies to a study or to an article’s contents must be clearly reported in a dedicated section of the Methods, or in the Acknowledgements section for article types lacking a M…	https://journals.plos.org/plosone/s/ethical-publishing-practice
ICMJE member journals	https://www.icmje.org/recommendations/browse/roles-and-responsibilities/defining-the-role-of-authors-and-contributors.html	Working Group			ICMJE	No	The ICMJE recommends that authorship be based on the following 4 criteria: Substantial contributions to the conception or design of the work; or the acquisition, analysis, or interpretation of data for the work; AND Drafting the work or reviewing it critically for important intellectual content; AND Final approval of the version to be published; AND Agreement to be accountable for all aspects of …	[not mentioned]	[not mentioned]	[not mentioned]	Some large multi-author groups designate authorship by a group name, with or without the names of individuals. When submitting a manuscript authored by a group, the corresponding author should specify the group name if one exists, and clearly identify the group members who can take credit and responsibility for the work as authors.	At submission, the journal should require authors to disclose whether they used artificial intelligence (AI)-assisted technologies (such as Large Language Models [LLMs], chatbots, or image creators) in the production of submitted work. Authors who use such technology should describe, in both the cover letter and the submitted work in the appropriate section if applicable, how they used it.	https://www.icmje.org/recommendations/browse/roles-and-responsibilities/defining-the-role-of-authors-and-contributors.html
SAGE Publishing	https://us.sagepub.com/en-us/nam/authorship-guidelines	Publisher	1100+		ICMJE	Sometimes	Sage follows the principles of authorship set by the International Committee of Medical Journal Editors (ICMJE). All listed authors must meet the following criteria: Made a significant contribution to the concept, design, acquisition, analysis or interpretation of data; Drafted the article or revised it critically for important intellectual content; Approved the final version of the article for p…	Some Sage journals use CRedIT taxonomy	Signatory of ORCID in Publications letter: https://info.orcid.org/requiring-orcid-in-publications/	[not mentioned]	Sage supports groups of authors such as those participating in a working group or consortia within our publications. We ask that groups be highlighted on the title page and that group members who can take responsibility for the work as authors are listed clearly. Those who form part of the group but do not fulfil authorship criteria may be listed in the acknowledgements section.	The use of AI tools that can produce content such as generating references, text, images or any other form of content must be disclosed when used by authors or reviewers. Authors should cite original sources, rather than Generative AI tools as primary sources within the references. If your submission was primarily or partially generated using AI, this must be disclosed upon submission so the Edit…	https://us.sagepub.com/en-us/nam/artificial-intelligence-policy
all sites were accessed on May 9, 2025 -- sites on rows 3-11 were accessed most recently on August 7, 2025
